# Supplementary material for: Animal Welfare Awareness and Career Aspirations Among Undergraduates in Animal Science-Related Disciplines: A Survey in Northeast China
Source: Animals (Basel). 2026 Jun 19;16(12):1908. doi: 10.3390/ani16121908 (PMC13295797; doi:10.3390/ani16121908)
Supplement: Supplementary file 1 [file animals-16-01908-s001.zip]

Archive with 4 entries (3 files):
- animals-4376268-supplementary/
- animals-4376268-supplementary/Supplementary Questionnaire S1.pdf
- animals-4376268-supplementary/Supplementary Table S1.pdf
- animals-4376268-supplementary/Supplementary Table S2.pdf
